# Supplementary material for: The Life cycle Assessment Integrated with the Lexicographic Method for the Multi-Objective Optimization of Community-Based Rainwater Utilization
Source: Int J Environ Res Public Health. 2023 Jan 25;20(3):2183. doi: 10.3390/ijerph20032183 (PMC9916029; doi:10.3390/ijerph20032183)
Supplement: Supplementary file 1 [file ijerph-20-02183-s001.zip]

Archive with 1 entries (1 files):
- ijerph-2116116-supplementary.pdf
